# Supplementary material for: An exploratory study combining Virtual Reality and Semantic Web for life science research using Graph2VR
Source: Database (Oxford). 2025 May 20;2025:baaf008. doi: 10.1093/database/baaf008 (PMC12090995; doi:10.1093/database/baaf008)
Supplement: baaf008_Supp [file baaf008_supp.zip]

Archive with 2 entries (2 files):
- suppl_data/Attachments.pdf
- suppl_data/catalogue-demo.rar
